# Supplementary material for: Predictors of shorter sleep in early childhood
Source: Sleep Med. 2014 May;15(5):536–40. doi: 10.1016/j.sleep.2014.01.005 (PMC4038745; doi:10.1016/j.sleep.2014.01.005)
Supplement: Conflict of interest — ICMJE Form for Disclosure of Potential Conflicts of Interest form. [file mmc1.zip]

Archive with 5 entries (5 files):
- COI _LM.pdf
- COI_CL.pdf
- COI_EVJ.pdf
- COI_JW.pdf
- Copyright_AF.pdf
